# Supplementary material for: DNA Barcoding for Identification of ‘Candidatus Phytoplasmas’ Using a Fragment of the Elongation Factor Tu Gene
Source: PLoS One. 2012 Dec 18;7(12):e52092. doi: 10.1371/journal.pone.0052092 (PMC3525539; doi:10.1371/journal.pone.0052092)
Supplement: Table S1 — Phytoplasma strains used in this study. (XLS) [file pone.0052092.s003.xls]

## Sheet: Supl table 1
16Sr group/sub-group	Phytoplasma strain - acronym	‘Candidatus Phytoplasma’ species	Original Host	Geographical origin	Provided by	tuf barcode Gene bank accession number
16SrI-A	Chrysanthemum yellows - CHRYM	‘Ca. P.asteris’	Chrysanthemum frutescens	Berlin, Germany	Marwitz	JQ824240
16SrI-A	Dogwood yellows - GD-1	‘Ca. P.asteris’	Dogwood	New York, USA	Sinclair & Griffiths	JQ824243
16SrI-A	Hydrangea phyllody - HYDP	‘Ca. P.asteris’	Hydrangea sp.	Gent, Belgium	De Leew	JQ824283
16SrI-A	New Jersey aster yellows - NJ-AY	‘Ca. P.asteris’	Callistephus chinensis	New Jersey, USA	Chen	JQ824265
16SrI-B	Maryland aster yellows - AY-1	‘Ca. P.asteris’	Callistephus chinensis	Maryland, USA	Lee	JQ824205
16SrI-B	Aster yellows - AY-J 24126	‘Ca. P.asteris’	unknown	Bordeaux, France	Jarausch	JQ824215
16SrI-B	Papaver phyllody -PAP	‘Ca. P.asteris’	Papaver	Cesena, Italy	Bertaccini	JQ824212
16SrI-B	Rape phyllody - RV	‘Ca. P.asteris’	Oil seed rape	Montfavet, France	Marwitz	JQ824246
16SrI-B (L)	Aster yellows - AY2192	‘Ca. P.asteris’	Callistephus chinensis	Berlin, Germany	Marwitz	JQ824275
16SrI-B (M)	Atypical aster yellows - AVUT	‘Ca. P.asteris’	Callistephus chinensis	Berlin, Germany	Marwitz	JQ824285
16SrI-C	Achillea yellows - ACH	‘Ca. P.asteris’	Achillea millefolium	Udine, Italy	Carraro	JQ824213
16SrI-C	Carrot yellows - CA	‘Ca. P.asteris’	Daucus carota	Udine, Italy	Carraro	JQ824226
16SrI-C	Clover phyllody E -KVE	‘Ca. P.asteris’	Clover	England, UK	Clark	JQ824248
16SrI-C	Clover phyllody - KVG	‘Ca. P.asteris’	Trifolium repens	Berlin, Germany	Marwitz	JQ824279
16SrI-F	Apricot chlorotic leafroll - A-AY	‘Ca. P.asteris’	Apricot	Valencia, Spain	Llacer	JQ824251
16SrI-L	Bermuda grass white leaf - AYBG	‘Ca. P.asteris’	Bermuda grass	Bangkok, Thailand	Clark	JQ824264
16SrII	Vinca coconut phyllody - VCP	‘Ca. P. aurantifolia’	Coconut	Unknown	Dickinson	JQ824253
16SrII-A	Sesame phyllody - SEPT	‘Ca. P. aurantifolia’	Sesame	Thailand	Sarindu	JQ824255
16SrII-A	Sweet potato little leaf - SPLL	‘Ca. P. aurantifolia’	Ipomoea batata	Australia	Garnier	JQ824270
16SrII-B	Witches' broom disease of lime - WBDL	‘Ca. P. aurantifolia’	Citrus aurantifolia	Oman	Garnier	JQ824276
16SrII-C	Crotalaria saltiana phyllody - CSP	‘Ca. P. aurantifolia’	Crotalaria saltiana	Unknown	Dickinson	JQ824272
16SrII-C	Faba bean phyllody - FAP (FBP)	‘Ca. P. aurantifolia’	Vicia faba	Sudan	Defalla	JQ824262
16SrII-C	Primula blue yellows - PrB	‘Ca. P. aurantifolia’	Primula sp.	UK	Davies	JQ824229
16SrII-D	Tomato big bud - TBB-KG	‘Ca. P. aurantifolia’	Tomato	Australia	Gibb	JQ824250
16SrII-E	Pichris echoides phyllody - PEP	‘Ca. P. aurantifolia’	Pichris echiodes	Italy	Marcone	JQ824244
16SrII-F	Cotton phyllody - CoP	‘Ca. P. aurantifolia’	Cotton	Burkina Faso	Cousin	JQ824204
16SrIII	Poinsettia cv. Lilo - PoiLilo	Ca. P. pruni'	Poinsettia	Denmark	Nicolaisen	JQ824286
16SrIII-A	Western X disease - BF	'Ca. P. pruni'	Unknown	California, USA	Kirkpatrick	JQ824233
16SrIII-A	Peach X disease - CX	'Ca. P. pruni'	Peach	Canada	Kirkpartick	JQ824211
16SrIII-A	Green valley X - GVX	'Ca. P. pruni'	Unknown	California, USA	Purcell	JQ824252
16SrIII-B	Crepis biennis yellows - CR	'Ca. P. pruni'	Crepis biennis	Udine, Italy	Carraro	JQ824258
16SrIII-B	Plum leptonecrosis - LNI	'Ca. P. pruni'	Plum cv Orzark Premier	Gemona, Udine, Italy	Carraro	JQ824230
16SrIII-D	Goldenrod yellows - GR1	'Ca. P. pruni'	Goldenrod	New York, USA	Lee & Davis	JQ824232
16SrIII-E	Spirea stunt - SP1	'Ca. P. pruni'	Spirea	New York, USA	Sinclair & Griffiths	JQ824281
16SrIII-F	Milkweed yellows - MW1	'Ca. P. pruni'	Milkweed	New York, USA	Sinclair & Griffiths	JQ824206
16SrIII-F	Vaccinium witches’ broom - VAC	'Ca. P. pruni'	Vaccinum myrtillus	Germany	Marwitz	JQ824260
16SrIII-H	Poinsettia branch inducing - JR-1	'Ca. P. pruni'	Poinsettia sp.	USA	Lee	JQ824267
16SrIV	Coconut lethal yellowing - CSPWB Ghana		Coconut	Axim Western region, Ghana	Dickinson	JQ824292
16SrIV	CSPWB Cape St Paul wilt of coconut - LDG		Cocos nucifera	Ghana	Dollet	JQ824214
16SrV-A	Elm yellows - EY1	‘Ca. P. ulmi’	Elm	New York, USA	Sinclair & Griffiths	JQ824225
16SrV-A	Elm yellows from grapevine - Tuscany 123	‘Ca. P. ulmi’	Vitis vinifera	Tuscany, Italy	Bertaccini	JQ824269
16SrV-A	Elm yellows - ULW	‘Ca. P. ulmi’	Ulmus carpinifolia	France	Morvan	JQ824259
16SrV-B	Jujube witches' broom - JWB 19/2008	‘Ca. P. ziziphi’	Jujube	Shanxi, China	Tian	JQ824203
16SrV-C	Alder yellows - ALY		Alder	Campania, Italy	Marcone	JQ824222
16SrV-C	”Flavescence dorée” - FD-AS		Vitis vinifera	France	Garnier	JQ824241
16SrV-C	”Flavescence dorée” - FD-C Serbia 86/09		Vitis vinifera	Serbia	Duduk	JQ824291
16SrV-C	”Flavescence dorée” - FD-C Serbia 87/09		Vitis vinifera	Serbia	Duduk	JQ824277
16SrV-D	”Flavescence dorée” - BO5397		Vitis vinifera	Emilia, Italy	Bertaccini	JQ824209
16SrV-D	”Flavescence dorée” - FD-D Veneto 107/06		Vitis vinifera	Veneto, Italy	Bertaccini	JQ824294
16SrV-D	”Flavescence dorée” - FD-D Veneto 210/06		Vitis vinifera	Veneto, Italy	Bertaccini	JQ824274
16SrV-D	”Flavescence dorée” - FD-D Veneto 212/06		Vitis vinifera	Veneto, Italy	Bertaccini	JQ824236
16SrV-D	”Flavescence dorée” - RA 5405		Vitis vinifera	Romagna, Italy	Bertaccini	JQ824238
16SrV-D	”Flavescence dorée” - RE09		Vitis vinifera	Emilia, Italy	Bertaccini	JQ824271
16SrV-D	”Flavescence dorée” - RE15		Vitis vinifera	Emilia, Italy	Bertaccini	JQ824278
16SrV-D	”Flavescence dorée” - Tuscany 12		Vitis vinifera	Tuscany, Italy	Bertaccini	JQ824208
16SrV-D	”Flavescence dorée” - Tuscany 6		Vitis vinifera	Tuscany, Italy	Bertaccini	JQ824223
16SrV-E	Rubus stunt - RuS	‘Ca. P. rubi’	Rubus fruticosus	Campania, Italy	Marcone	JQ824210
16SrVI	Brinjal little leaf - BLL	‘Ca. P. trifolii’	Eggplant	India	Garnier	JQ824268
16SrVI	Lucerne virescence - LUM	‘Ca. P. trifolii’	Lucerne	France	Morvan	JQ824227
16SrVI-A	Clover phyllody - CP-1	‘Ca. P. trifolii’	Clover	Canada	Hiruki	JQ824231
16SrVI-A	Potato witches broom - PWB	‘Ca. P. trifolii’	Potato	USA	Lee	JQ824282
16SrVI-C	Catharanthus phyllody - CPS	‘Ca. P. trifolii’	Catharanthus roseus	Sudan	Cousin	JQ824293
16SrVII	Ash yellows - ASHY11	‘Ca. P. fraxini’	Green ash	Ames, Iowa, USA	Sinclair & Griffiths	JQ824289
16SrVII	Ash yellows - ASHY3	‘Ca. P. fraxini’	Velvet ash	Zion Park, Utah, USA	Sinclair & Griffiths	JQ824263
16SrVII-A	Ash yellows - ASHY 4	‘Ca. P. fraxini’	Fraxinus americana	Verbank, NY, USA	Sinclair & Griffiths	JQ824219
16SrVII-A	Lilac witches’ broom - LWB3	‘Ca. P. fraxini’	Syringa papula	Ottawa, Canada	Sinclair & Griffiths	JQ824266
16SrIX-C	Naxos yellows -NAXOS	‘Ca. P. phoenicium’	Catharanthus roseus	Sicily, Italy	Bertaccini	JQ824245
16SrIX-C	Pichris echioides yellows - PEY	‘Ca. P. phoenicium’	Pichris echiodes	Italy	Marcone	JQ824256
16SrX-A	Apple 1 - AP	‘Ca. P. mali’	Apple	Unknown	Schneider	JQ824287
16SrX-A	Apple proliferation - AP-15	‘Ca. P. mali’	Apple	Udine, Italy	Carraro	JQ824216
16SrX-A	Apple proliferation - AT	‘Ca. P. mali’	Apple	Dossenheim, Germany	Seemüller	JQ824224
16SrX-B	Plum leptonecrosis - LNp	‘Ca. P. prunorum’	Plum cv Orzark Premier	Udine, Italy	Carraro	JQ824235
16SrX-B	Plum - LNS1	‘Ca. P. prunorum’	Plum cv Orzark Premier	Udine, Italy	Carraro	JQ824261
16SrX-C	Pear PD-M	‘Ca. P. pyri’	Pear	Emilia, Italy	Bertaccini	JQ824284
16SrX-C	Pear decline - PD	‘Ca. P. pyri’	Pear	Germany	Seemüller	JQ824247
16SrXI	Napier grass stunt - NGS	‘Ca. P. oryzae’	Napier grass	Unknown	Dickinson	JQ824288
16SrXI	Napier grass stunt - NGS BS	‘Ca. P. oryzae’	Napier grass	Unknown	Dickinson	JQ824249
16SrXI-C	Flower stunting - BVK	‘Ca. P. oryzae’	Psammotettix cephalotes	Dossenheim, Germany	Heintz	JQ824290
16SrXII	Deperissment du lavandin -DEP		Lavandin	France	Cousin	JQ824239
16SrXII	Moliére disease - MOL		Cherry	France	Morvan	JQ824221
16SrXII	Stolbur C -STOLC		Tomato	France	Cousin	JQ824280
16SrXII	Stolbur Charente - STOLCH		Vitis vinifera	Charente, France	Garnier	JQ824242
16SrXII-A	Aster yellows Slovenia - ASLO		Callistephus chinensis	Slovenia	Carraro	JQ824218
16SrXII-A	from an unknown insect - BA		Insect	Udine, Italy	Carraro	JQ824228
16SrXII-A	“Bois noir” - CA-1		Vitis vinifera cv Caveccia	Bologna, Italy	Credi	JQ824273
16SrXII-A	“Bois noir” - MO 25		Vitis vinifera	Emilia, Italy	Bertaccini	JQ824220
16SrXII-A	Tomato stolbur - P-TV		Tomato	Veneto, Italy	Carraro	JQ824217
16SrXII-A	“Bois noir” - RA 5406		Vitis vinifera	Romagna, Italy	Bertaccini	JQ824257
16SrXII-B	Australian grapevine yellows -AUSGY	‘Ca. P. australiense’	Vitis vinifera	Australia	Constable	JQ824254
16SrXV	Suriname virescence -SUV	‘Ca. P. brasiliense’	Catharanthus roseus	Suriname	Garnier	JQ824234
16SrXX	Rhamnus cathartica stunt - RhCa	‘Ca. P. rhamni’	Rhamnus cathartica	Unknown	Schneider	JQ824207
