# Supplementary material for: DNA Barcoding for Identification of ‘Candidatus Phytoplasmas’ Using a Fragment of the Elongation Factor Tu Gene
Source: PLoS One. 2012 Dec 18;7(12):e52092. doi: 10.1371/journal.pone.0052092 (PMC3525539; doi:10.1371/journal.pone.0052092)
Supplement: Table S2 — Maximum Likelihood fits of 24 different nucleotide substitution models calculated for the tuf barcode. Models with the lowest BIC scores (Bayesian Information Criterion) are considered to describe the substitution pattern the best. Abbreviations: GTR, General Time Reversible; HKY, Hasegawa-Kishino-Yano; TN93, Tamura-Nei; T92, Tamura 3-parameter; K2, Kimura 2-parameter; JC, Jukes-Cantor; #Param, number of parameters; AICc, Akaike Information Criterion, corrected; lnL, Maximum Likelihood value; +G, estimates of gamma shape parameter 5 rate categories; +I, an estimated fraction of invariant sites; R, assumed or estimated values of transition/transversion bias; f, nucleotide frequencies; r, rates of base substitutions for each nucleotide pair; n/a, not available. (XLS) [file pone.0052092.s004.xls]

## Sheet: Supplementary Table 2
Model	#Param	BIC	AICc	lnL	+I	+G	R	f A	f T	f C	f G	r A=>T	r A=>C	r A=>G	r T=>A	r T=>C	r T=>G	r C=>A	r C=>T	r C=>G	r G=>A	r G=>T	r G=>C
T92+G+I	185	10098.8	8557.77	-4092.77	0.247533	1.34942	1.38297	0.333731	0.333731	0.166269	0.166269	0.07	0.03	0.1	0.07	0.1	0.03	0.07	0.2	0.03	0.2	0.07	0.03
T92+G	184	10100.1	8567.37	-4098.58	n/a	0.570241	1.408	0.333731	0.333731	0.166269	0.166269	0.06	0.03	0.1	0.06	0.1	0.03	0.06	0.2	0.03	0.2	0.06	0.03
TN93+G+I	188	10132.8	8566.86	-4094.28	0.250379	1.36687	1.42766	0.330215	0.337247	0.137369	0.195168	0.06	0.03	0.1	0.06	0.11	0.04	0.06	0.26	0.04	0.16	0.06	0.03
HKY+G+I	187	10132.8	8575.2	-4099.46	0.247558	1.33072	1.41286	0.330215	0.337247	0.137369	0.195168	0.07	0.03	0.12	0.06	0.08	0.04	0.06	0.21	0.04	0.2	0.07	0.03
HKY+G	186	10133.8	8584.49	-4105.12	n/a	0.561781	1.44184	0.330215	0.337247	0.137369	0.195168	0.06	0.03	0.12	0.06	0.08	0.04	0.06	0.21	0.04	0.2	0.06	0.03
TN93+G	187	10134.6	8576.98	-4100.35	n/a	0.564277	1.45422	0.330215	0.337247	0.137369	0.195168	0.06	0.03	0.1	0.06	0.11	0.04	0.06	0.26	0.04	0.16	0.06	0.03
GTR+G+I	191	10137.1	8546.17	-4080.9	0.254416	1.4635	1.18087	0.330215	0.337247	0.137369	0.195168	0.07	0.04	0.1	0.07	0.09	0.03	0.1	0.22	0.04	0.17	0.05	0.03
GTR+G	190	10139.4	8556.8	-4087.22	n/a	0.57862	1.19858	0.330215	0.337247	0.137369	0.195168	0.07	0.04	0.1	0.07	0.09	0.03	0.1	0.22	0.04	0.17	0.05	0.03
T92+I	184	10192.1	8659.36	-4144.58	0.330487	n/a	1.20174	0.333731	0.333731	0.166269	0.166269	0.07	0.04	0.1	0.07	0.1	0.04	0.07	0.19	0.04	0.19	0.07	0.04
GTR+I	190	10208.8	8626.17	-4121.91	0.330699	n/a	1.22406	0.330215	0.337247	0.137369	0.195168	0.09	0.04	0.09	0.09	0.1	0.02	0.09	0.24	0.04	0.16	0.03	0.03
TN93+I	187	10224.2	8666.6	-4145.16	0.330752	n/a	1.23534	0.330215	0.337247	0.137369	0.195168	0.07	0.03	0.09	0.07	0.1	0.04	0.07	0.24	0.04	0.16	0.07	0.03
HKY+I	186	10227.3	8677.94	-4151.84	0.330775	n/a	1.21522	0.330215	0.337247	0.137369	0.195168	0.07	0.03	0.11	0.07	0.08	0.04	0.07	0.19	0.04	0.19	0.07	0.03
K2+G	183	10283	8758.62	-4195.22	n/a	0.681345	1.14011	0.25	0.25	0.25	0.25	0.06	0.06	0.13	0.06	0.13	0.06	0.06	0.13	0.06	0.13	0.06	0.06
K2+G+I	184	10288.6	8755.92	-4192.86	0.26384	1.90493	1.43355	0.25	0.25	0.25	0.25	0.05	0.05	0.15	0.05	0.15	0.05	0.05	0.15	0.05	0.15	0.05	0.05
K2+I	183	10333.1	8808.68	-4220.25	0.330155	n/a	1.08706	0.25	0.25	0.25	0.25	0.06	0.06	0.13	0.06	0.13	0.06	0.06	0.13	0.06	0.13	0.06	0.06
JC+G+I	183	10373.7	8849.27	-4240.54	0.269295	2.18219	0.5	0.25	0.25	0.25	0.25	0.08	0.08	0.08	0.08	0.08	0.08	0.08	0.08	0.08	0.08	0.08	0.08
JC+G	182	10378.4	8862.38	-4248.11	n/a	0.704817	0.5	0.25	0.25	0.25	0.25	0.08	0.08	0.08	0.08	0.08	0.08	0.08	0.08	0.08	0.08	0.08	0.08
JC+I	182	10422.2	8906.13	-4269.99	0.329637	n/a	0.5	0.25	0.25	0.25	0.25	0.08	0.08	0.08	0.08	0.08	0.08	0.08	0.08	0.08	0.08	0.08	0.08
T92	183	10551.7	9027.3	-4329.56	n/a	n/a	1.08392	0.333731	0.333731	0.166269	0.166269	0.08	0.04	0.09	0.08	0.09	0.04	0.08	0.18	0.04	0.18	0.08	0.04
GTR	189	10572.9	8998.62	-4309.14	n/a	n/a	1.09621	0.330215	0.337247	0.137369	0.195168	0.1	0.03	0.1	0.1	0.09	0.02	0.08	0.22	0.04	0.16	0.03	0.02
HKY	185	10591.1	9050.04	-4338.9	n/a	n/a	1.08668	0.330215	0.337247	0.137369	0.195168	0.08	0.03	0.11	0.07	0.08	0.04	0.07	0.19	0.04	0.18	0.08	0.03
TN93	186	10592.6	9043.22	-4334.48	n/a	n/a	1.09436	0.330215	0.337247	0.137369	0.195168	0.07	0.03	0.09	0.07	0.09	0.04	0.07	0.22	0.04	0.16	0.07	0.03
K2	182	10649	9132.96	-4383.4	n/a	n/a	1.04352	0.25	0.25	0.25	0.25	0.06	0.06	0.13	0.06	0.13	0.06	0.06	0.13	0.06	0.13	0.06	0.06
JC	181	10733.3	9225.57	-4430.72	n/a	n/a	0.5	0.25	0.25	0.25	0.25	0.08	0.08	0.08	0.08	0.08	0.08	0.08	0.08	0.08	0.08	0.08	0.08
