# Supplementary material for: DNA Barcoding for Identification of ‘Candidatus Phytoplasmas’ Using a Fragment of the Elongation Factor Tu Gene
Source: PLoS One. 2012 Dec 18;7(12):e52092. doi: 10.1371/journal.pone.0052092 (PMC3525539; doi:10.1371/journal.pone.0052092)
Supplement: Table S3 — Maximum Likelihood fits of 24 different nucleotide substitution models calculated for the R16F2n/R16R2 fragment of the 16S ribosomal RNA gene. Models with the lowest BIC scores (Bayesian Information Criterion) are considered to describe the substitution pattern the best. Abbreviations: GTR, General Time Reversible; HKY, Hasegawa-Kishino-Yano; TN93, Tamura-Nei; T92, Tamura 3-parameter; K2, Kimura 2-parameter; JC, Jukes-Cantor; #Param, number of parameters; AICc, Akaike Information Criterion, corrected; lnL, Maximum Likelihood value; +G, estimates of gamma shape parameter 5 rate categories; +I, an estimated fraction of invariant sites; R, assumed or estimated values of transition/transversion bias; f, nucleotide frequencies; r, rates of base substitutions for each nucleotide pair; n/a, not available. (XLS) [file pone.0052092.s005.xls]

## Sheet: Supplementary table 3
Model	#Param	BIC	AICc	lnL	+I	+G	R	f A	f T	f C	f G	r A=>T	r A=>C	r A=>G	r T=>A	r T=>C	r T=>G	r C=>A	r C=>T	r C=>G	r G=>A	r G=>T	r G=>C
TN93+G+I	138	11578.6	10303.7	-5013.61	0.413137	0.389317	2.6638	0.297681	0.242583	0.181596	0.278139	0.03	0.02	0.15	0.04	0.18	0.04	0.04	0.23	0.04	0.17	0.03	0.02
HKY+G+I	137	11583.2	10317.6	-5021.56	0.430858	0.411717	2.73534	0.297681	0.242583	0.181596	0.278139	0.03	0.02	0.2	0.04	0.13	0.04	0.04	0.18	0.04	0.22	0.03	0.02
T92+G+I	135	11583.4	10336.2	-5032.88	0.423508	0.408274	2.65568	0.270132	0.270132	0.229868	0.229868	0.04	0.03	0.17	0.04	0.17	0.03	0.04	0.2	0.03	0.2	0.04	0.03
TN93+G	137	11588.5	10322.9	-5024.21	n/a	0.183926	2.62235	0.297681	0.242583	0.181596	0.278139	0.03	0.02	0.16	0.04	0.17	0.04	0.04	0.23	0.04	0.17	0.03	0.02
HKY+G	136	11592	10335.6	-5031.55	n/a	0.180662	2.69188	0.297681	0.242583	0.181596	0.278139	0.03	0.03	0.2	0.04	0.13	0.04	0.04	0.18	0.04	0.21	0.03	0.03
T92+G	134	11592.9	10354.9	-5043.24	n/a	0.183629	2.60782	0.270132	0.270132	0.229868	0.229868	0.04	0.03	0.17	0.04	0.17	0.03	0.04	0.2	0.03	0.2	0.04	0.03
GTR+G+I	141	11594.5	10291.9	-5004.68	0.421864	0.405683	2.6783	0.297681	0.242583	0.181596	0.278139	0.04	0.03	0.16	0.05	0.18	0.04	0.04	0.24	0.01	0.17	0.04	0.01
K2+G+I	134	11594.6	10356.7	-5044.11	0.428265	0.420683	2.62486	0.25	0.25	0.25	0.25	0.03	0.03	0.18	0.03	0.18	0.03	0.03	0.18	0.03	0.18	0.03	0.03
K2+G	133	11602.9	10374.3	-5053.9	n/a	0.184714	2.5779	0.25	0.25	0.25	0.25	0.03	0.03	0.18	0.03	0.18	0.03	0.03	0.18	0.03	0.18	0.03	0.03
GTR+G	140	11604.7	10311.4	-5015.42	n/a	0.185842	2.63551	0.297681	0.242583	0.181596	0.278139	0.04	0.03	0.16	0.05	0.17	0.04	0.04	0.23	0.01	0.17	0.04	0.01
HKY+I	136	11665.6	10409.2	-5068.38	0.708056	n/a	2.59102	0.297681	0.242583	0.181596	0.278139	0.03	0.03	0.2	0.04	0.13	0.04	0.04	0.17	0.04	0.21	0.03	0.03
T92+I	134	11667.3	10429.4	-5080.45	0.706593	n/a	2.49178	0.270132	0.270132	0.229868	0.229868	0.04	0.03	0.16	0.04	0.16	0.03	0.04	0.19	0.03	0.19	0.04	0.03
TN93+I	137	11670.8	10405.2	-5065.35	0.706416	n/a	2.53214	0.297681	0.242583	0.181596	0.278139	0.03	0.03	0.17	0.04	0.15	0.04	0.04	0.2	0.04	0.19	0.03	0.03
K2+I	133	11673.4	10444.7	-5089.1	0.706708	n/a	2.4866	0.25	0.25	0.25	0.25	0.04	0.04	0.18	0.04	0.18	0.04	0.04	0.18	0.04	0.18	0.04	0.04
GTR+I	140	11680.6	10387.3	-5053.37	0.706468	n/a	2.53668	0.297681	0.242583	0.181596	0.278139	0.05	0.03	0.18	0.06	0.15	0.05	0.04	0.2	0.01	0.19	0.04	0.01
JC+G+I	133	11940.3	10711.6	-5222.58	0.416807	0.440174	0.5	0.25	0.25	0.25	0.25	0.08	0.08	0.08	0.08	0.08	0.08	0.08	0.08	0.08	0.08	0.08	0.08
JC+G	132	11945.8	10726.3	-5230.94	n/a	0.193621	0.5	0.25	0.25	0.25	0.25	0.08	0.08	0.08	0.08	0.08	0.08	0.08	0.08	0.08	0.08	0.08	0.08
JC+I	132	12009.9	10790.4	-5262.99	0.703924	n/a	0.5	0.25	0.25	0.25	0.25	0.08	0.08	0.08	0.08	0.08	0.08	0.08	0.08	0.08	0.08	0.08	0.08
TN93	136	12255	10998.6	-5363.08	n/a	n/a	2.20729	0.297681	0.242583	0.181596	0.278139	0.04	0.03	0.15	0.05	0.16	0.04	0.05	0.21	0.04	0.16	0.04	0.03
T92	133	12255.5	11026.8	-5380.17	n/a	n/a	2.21516	0.270132	0.270132	0.229868	0.229868	0.04	0.04	0.16	0.04	0.16	0.04	0.04	0.19	0.04	0.19	0.04	0.04
K2	132	12259.4	11040	-5387.75	n/a	n/a	2.21562	0.25	0.25	0.25	0.25	0.04	0.04	0.17	0.04	0.17	0.04	0.04	0.17	0.04	0.17	0.04	0.04
GTR	139	12261.4	10977.3	-5349.4	n/a	n/a	2.20602	0.297681	0.242583	0.181596	0.278139	0.05	0.03	0.15	0.06	0.16	0.05	0.04	0.21	0.02	0.17	0.04	0.01
HKY	135	12265.5	11018.3	-5373.93	n/a	n/a	2.20767	0.297681	0.242583	0.181596	0.278139	0.04	0.03	0.19	0.05	0.12	0.04	0.05	0.16	0.04	0.2	0.04	0.03
JC	131	12572.8	11362.6	-5550.08	n/a	n/a	0.5	0.25	0.25	0.25	0.25	0.08	0.08	0.08	0.08	0.08	0.08	0.08	0.08	0.08	0.08	0.08	0.08
